# Supplementary material for: DEAD-box helicase 56 functions as an oncogene promote cell proliferation and invasion in gastric cancer via the FOXO1/p21 Cip1/c-Myc signaling pathway
Source: Bioengineered. 2022 Jun 19;13(5):13970–85. doi: 10.1080/21655979.2022.2084235 (PMC9275944; doi:10.1080/21655979.2022.2084235)
Supplement: Supplemental Material [file KBIE_A_2084235_SM8794.zip]

Archive with 5 entries (4 files):
- Supplementary data for reviewer 1/AGS Wound healing Quantitative Histogram.pdf
- Supplementary data for reviewer 1/AGS Wound healing Quantitative results.xlsx
- Supplementary data for reviewer 1/MKN28 Wound healing Quantitative Histogram.pdf
- Supplementary data for reviewer 1/MKN28 Wound healing Quantitative results.xlsx
- Supplementary data for reviewer 1/
