# Supplementary material for: DEAD-box helicase 56 functions as an oncogene promote cell proliferation and invasion in gastric cancer via the FOXO1/p21 Cip1/c-Myc signaling pathway
Source: Bioengineered. 2022 Jun 19;13(5):13970–85. doi: 10.1080/21655979.2022.2084235 (PMC9275944; doi:10.1080/21655979.2022.2084235)
Supplement: Supplemental Material [file KBIE_A_2084235_SM8794.zip › Supplementary data for reviewer 1/AGS Wound healing Quantitative results.xlsx]

## Sheet: Sheet1
		0 h (μ㎡)					24 h (μ㎡)
	NC	1.30807e+06	1.00951e+06	1.09944e+06			596296	523804	580268
AGS	SH	1.22362e+06	1.17244e+06	1.23484e+06			921379	840293	838278
	VEC	1.05263e+06	1.19294e+06	1.20445e+06			675892	691955	711186
	OE	1.0563e+06	1.03328e+06	1.16395e+06			443029	499257	459168
	Formula				Mean
		0.544141	0.48113	0.472213	0.499161
		0.247004	0.283297	0.321145
		0.357901	0.419957	0.409537	0.395798
		0.580582	0.516822	0.60551
	Relative cell mobility	1.09011	0.963876	0.946013
		0.494838	0.567546	0.643369
		0.90425	1.06104	1.03471
		1.46687	1.30577	1.52985
