# Supplementary material for: DEAD-box helicase 56 functions as an oncogene promote cell proliferation and invasion in gastric cancer via the FOXO1/p21 Cip1/c-Myc signaling pathway
Source: Bioengineered. 2022 Jun 19;13(5):13970–85. doi: 10.1080/21655979.2022.2084235 (PMC9275944; doi:10.1080/21655979.2022.2084235)
Supplement: Supplemental Material [file KBIE_A_2084235_SM8794.zip › Supplementary data for reviewer 1/MKN28 Wound healing Quantitative results.xlsx]

## Sheet: Sheet1
		0 h (μ㎡)					24 h (μ㎡)
	NC	938250	969892	958748			704286	693419	712547
MKN28	SH	1.10471e+06	1.20676e+06	1111278			949722	984028	916658
	VEC	891067	945228	910575			691108	685594	701278
	OE	1.0849e+06	1.1117e+06	1055618			689453	718436	722588
	Formula				Mean
		0.249362	0.285055	0.256794	0.263737
		0.140296	0.184571	0.175131
		0.224403	0.274679	0.229851	0.242978
		0.364503	0.353752	0.315484
	Relative cell mobility	0.945495	1.08083	0.973676
		0.531954	0.69983	0.664038
		0.923554	1.13047	0.945975
		1.50015	1.4559	1.29841
